# Supplementary material for: Mycobacterial Populations Partly Change the Proportions of the Cells Undergoing Asymmetric/Symmetric Divisions in Response to Glycerol Levels in Growth Medium
Source: Cells. 2021 May 11;10(5):1160. doi: 10.3390/cells10051160 (PMC8151439; doi:10.3390/cells10051160)
Supplement: Supplementary file 1 [file cells-10-01160-s001.zip]

Archive with 1 entries (1 files):
- cells-1062214-supplementary.pdf
